# Supplementary material for: STARCall integrates image stitching, alignment, and read calling to enable scalable analysis of in situ sequencing data
Source: PLoS Comput Biol. 2026 Apr 27;22(4):e1013689. doi: 10.1371/journal.pcbi.1013689 (PMC13160441; doi:10.1371/journal.pcbi.1013689)
Supplement: S1 Table — (CSV) [file pcbi.1013689.s001.csv]

Image set	Command
MIST	ashlar 'filepattern|mist-dataset/Day2_Plate/10Perc_Tiling/|pattern=img_w1_r{row:03}_c{col:03}_t000000000_Cy5_000.tif|overlap=0.1' 'filepattern|mist-dataset/Day2_Plate/20Perc_Tiling/|pattern=img_w1_r{row:03}_c{col:03}_t000000000_Cy5_000.tif|overlap=0.2' 'filepattern|mist-dataset/Day2_Plate/30Perc_Tiling/|pattern=img_w1_r{row:03}_c{col:03}_t000000000_Cy5_000.tif|overlap=0.3' 'filepattern|mist-datas…
ASHLAR	ashlar 'filepattern|stitching/well_ashlar/raw_ashlar_tiles/cycle00/|pattern=chan1_row{row:03}_col{col:03}.tif|overlap=0.03' 'filepattern|stitching/well_ashlar/raw_ashlar_tiles/cycle01/|pattern=chan1_row{row:03}_col{col:03}.tif|overlap=0.03' -o stitching/well_ashlar/raw_flipy_interp_overlap0.03_ashlar.ome.tif --flip-y --maximum-shift 1000
Feldman	ashlar 'filepattern|stitching/well_blainey_subset17/raw_ashlar_tiles/cycle00/|pattern=chan1_row{row:03}_col{col:03}.tif|overlap=0.05' 'filepattern|stitching/well_blainey_subset17/raw_ashlar_tiles/cycle01/|pattern=chan1_row{row:03}_col{col:03}.tif|overlap=0.05' 'filepattern|stitching/well_blainey_subset17/raw_ashlar_tiles/cycle02/|pattern=chan1_row{row:03}_col{col:03}.tif|overlap=0.05' 'filepatter…
1.1	ashlar rawinput/cycle00/Well_lmna_t3_r1_ChannelDAPI	G	T	A	C_Seq000.nd2 rawinput/cycle01/Well_lmna_t3_r1_ChannelDAPI	G	T	A	C_Seq000.nd2 rawinput/cycle02/Well_lmna_t3_r1_ChannelDAPI	G	T	A	C_Seq000.nd2 rawinput/cycle03/Well_lmna_t3_r1_ChannelDAPI	G	T	A	C_Seq000.nd2 rawinput/cycle04/Well_lmna_t3_r1_ChannelDAPI	G	T	A	C_Seq000.nd2 rawinput/cycle05/Well_lmna_t3_r1_ChannelDAPI	G	T	A	C_Seq000.nd2 rawinput/cycle06/Well_lmna_t3_r1_ChannelDAPI	G	T	A	C_Seq000.nd2 rawinput/cycle07/Well_lmna_t3_r1_ChannelDAPI	G	T	A	C_Seq000.nd2 rawinput/cycle08/Well_lmna_t3_r1_ChannelDAPI	G	T	A	C_Seq000.nd2 rawinput/cycle09/Well_lmna_t3_r1_ChannelDAPI	G	T	A	C_Seq000.nd2 rawinput/cycle10/Well_lmna_t3_r1_ChannelDAPI	G	T	A	C_Seq000.nd2 rawinput/cycle11/Well_lmna_t3_r1_ChannelDAPI	G	T	A	C_Seq000.nd2 -o stitching/well_lmna_t3_r1/raw_flipy_transpose_filtersigma1_inputraw_ashlar.ome.tif.cmd --flip-y --transpose --filter-sigma 1 --maximum-shift 1000 --no-resample -c 1 --output-channels 1
1.2	ashlar rawinput/cycle00/Well_lmna_t3_r2_ChannelDAPI	G	T	A	C_Seq000.nd2 rawinput/cycle01/Well_lmna_t3_r2_ChannelDAPI	G	T	A	C_Seq000.nd2 rawinput/cycle02/Well_lmna_t3_r2_ChannelDAPI	G	T	A	C_Seq000.nd2 rawinput/cycle03/Well_lmna_t3_r2_ChannelDAPI	G	T	A	C_Seq000.nd2 rawinput/cycle04/Well_lmna_t3_r2_ChannelDAPI	G	T	A	C_Seq000.nd2 rawinput/cycle05/Well_lmna_t3_r2_ChannelDAPI	G	T	A	C_Seq000.nd2 rawinput/cycle06/Well_lmna_t3_r2_ChannelDAPI	G	T	A	C_Seq000.nd2 rawinput/cycle07/Well_lmna_t3_r2_ChannelDAPI	G	T	A	C_Seq000.nd2 rawinput/cycle08/Well_lmna_t3_r2_ChannelDAPI	G	T	A	C_Seq000.nd2 rawinput/cycle09/Well_lmna_t3_r2_ChannelDAPI	G	T	A	C_Seq000.nd2 rawinput/cycle10/Well_lmna_t3_r2_ChannelDAPI	G	T	A	C_Seq000.nd2 rawinput/cycle11/Well_lmna_t3_r2_ChannelDAPI	G	T	A	C_Seq000.nd2 -o stitching/well_lmna_t3_r2/raw_flipy_transpose_filtersigma1_inputraw_ashlar.ome.tif.cmd --flip-y --transpose --filter-sigma 1 --maximum-shift 1000 --no-resample -c 1 --output-channels 1
2.1	ashlar rawinput/cycle00/Well_lmna_t24_r1_ChannelDAPI	G	T	A	C_Seq000.nd2 rawinput/cycle01/Well_lmna_t24_r1_ChannelDAPI	G	T	A	C_Seq000.nd2 rawinput/cycle02/Well_lmna_t24_r1_ChannelDAPI	G	T	A	C_Seq000.nd2 rawinput/cycle03/Well_lmna_t24_r1_ChannelDAPI	G	T	A	C_Seq000.nd2 rawinput/cycle04/Well_lmna_t24_r1_ChannelDAPI	G	T	A	C_Seq000.nd2 rawinput/cycle05/Well_lmna_t24_r1_ChannelDAPI	G	T	A	C_Seq000.nd2 rawinput/cycle06/Well_lmna_t24_r1_ChannelDAPI	G	T	A	C_Seq000.nd2 rawinput/cycle07/Well_lmna_t24_r1_ChannelDAPI	G	T	A	C_Seq000.nd2 rawinput/cycle08/Well_lmna_t24_r1_ChannelDAPI	G	T	A	C_Seq000.nd2 rawinput/cycle09/Well_lmna_t24_r1_ChannelDAPI	G	T	A	C_Seq000.nd2 rawinput/cycle10/Well_lmna_t24_r1_ChannelDAPI	G	T	A	C_Seq000.nd2 rawinput/cycle11/Well_lmna_t24_r1_ChannelDAPI	G	T	A	C_Seq000.nd2 -o stitching/well_lmna_t24_r1/raw_flipx_flipy_filtersigma1_inputraw_ashlar.ome.tif.cmd --flip-x --flip-y --filter-sigma 1 --maximum-shift 1000 --no-resample -c 1 --output-channels 1
2.2	ashlar rawinput/cycle00/Well_lmna_t24_r3_ChannelDAPI	G	T	A	C_Seq000.nd2 rawinput/cycle01/Well_lmna_t24_r3_ChannelDAPI	G	T	A	C_Seq000.nd2 rawinput/cycle02/Well_lmna_t24_r3_ChannelDAPI	G	T	A	C_Seq000.nd2 rawinput/cycle03/Well_lmna_t24_r3_ChannelDAPI	G	T	A	C_Seq000.nd2 rawinput/cycle04/Well_lmna_t24_r3_ChannelDAPI	G	T	A	C_Seq000.nd2 rawinput/cycle05/Well_lmna_t24_r3_ChannelDAPI	G	T	A	C_Seq000.nd2 rawinput/cycle06/Well_lmna_t24_r3_ChannelDAPI	G	T	A	C_Seq000.nd2 rawinput/cycle07/Well_lmna_t24_r3_ChannelDAPI	G	T	A	C_Seq000.nd2 rawinput/cycle08/Well_lmna_t24_r3_ChannelDAPI	G	T	A	C_Seq000.nd2 rawinput/cycle09/Well_lmna_t24_r3_ChannelDAPI	G	T	A	C_Seq000.nd2 rawinput/cycle10/Well_lmna_t24_r3_ChannelDAPI	G	T	A	C_Seq000.nd2 rawinput/cycle11/Well_lmna_t24_r3_ChannelDAPI	G	T	A	C_Seq000.nd2 -o stitching/well_lmna_t24_r3/raw_flipx_flipy_filtersigma1_inputraw_ashlar.ome.tif.cmd --flip-x --flip-y --filter-sigma 1 --maximum-shift 1000 --no-resample -c 1 --output-channels 1
3.1	ashlar rawinput/cycle00/Well_pten_ipsc_r1_ChannelDAPI	G	T	A	C_Seq000.nd2 rawinput/cycle01/Well_pten_ipsc_r1_ChannelDAPI	G	T	A	C_Seq000.nd2 rawinput/cycle02/Well_pten_ipsc_r1_ChannelDAPI	G	T	A	C_Seq000.nd2 rawinput/cycle03/Well_pten_ipsc_r1_ChannelDAPI	G	T	A	C_Seq000.nd2 rawinput/cycle04/Well_pten_ipsc_r1_ChannelDAPI	G	T	A	C_Seq000.nd2 rawinput/cycle05/Well_pten_ipsc_r1_ChannelDAPI	G	T	A	C_Seq000.nd2 rawinput/cycle06/Well_pten_ipsc_r1_ChannelDAPI	G	T	A	C_Seq000.nd2 rawinput/cycle07/Well_pten_ipsc_r1_ChannelDAPI	G	T	A	C_Seq000.nd2 -o stitching/well_pten_ipsc_r1/raw_flipx_flipy_filtersigma1_inputraw_ashlar.ome.tif.cmd --flip-x --flip-y --filter-sigma 1 --maximum-shift 1000 --no-resample -c 1 --output-channels 1
3.2	ashlar rawinput/cycle00/Well_pten_ipsc_r2_ChannelDAPI	GFP	G	T	A	C	_Seq0000.nd2 rawinput/cycle01/Well_pten_ipsc_r2_ChannelDAPI	GFP	G	T	A	C	_Seq0000.nd2 rawinput/cycle02/Well_pten_ipsc_r2_ChannelDAPI	GFP	G	T	A	C	_Seq0000.nd2 rawinput/cycle03/Well_pten_ipsc_r2_ChannelDAPI	GFP	G	T	A	C	_Seq0000.nd2 rawinput/cycle04/Well_pten_ipsc_r2_ChannelDAPI	GFP	G	T	A	C	_Seq0000.nd2 rawinput/cycle05/Well_pten_ipsc_r2_ChannelDAPI	GFP	G	T	A	C	_Seq0000.nd2 rawinput/cycle06/Well_pten_ipsc_r2_ChannelDAPI	GFP	G	T	A	C	_Seq0000.nd2 rawinput/cycle07/Well_pten_ipsc_r2_ChannelDAPI	GFP	G	T	A	C	_Seq0000.nd2 -o stitching/well_pten_ipsc_r2/raw_flipx_flipy_filtersigma1_inputraw_ashlar.ome.tif.cmd --flip-x --flip-y --filter-sigma 1 --maximum-shift 1000 --no-resample -c 1 --output-channels 1
4.1	ashlar rawinput/cycle00/Well_pten_neurons_r1_ChannelDAPI	GFP	G	T	A	C	_Seq0000.nd2 rawinput/cycle01/Well_pten_neurons_r1_ChannelDAPI	GFP	G	T	A	C	_Seq0000.nd2 rawinput/cycle02/Well_pten_neurons_r1_ChannelDAPI	GFP	G	T	A	C	_Seq0000.nd2 rawinput/cycle03/Well_pten_neurons_r1_ChannelDAPI	GFP	G	T	A	C	_Seq0000.nd2 rawinput/cycle04/Well_pten_neurons_r1_ChannelDAPI	GFP	G	T	A	C	_Seq0000.nd2 rawinput/cycle05/Well_pten_neurons_r1_ChannelDAPI	GFP	G	T	A	C	_Seq0000.nd2 rawinput/cycle06/Well_pten_neurons_r1_ChannelDAPI	GFP	G	T	A	C	_Seq0000.nd2 rawinput/cycle07/Well_pten_neurons_r1_ChannelDAPI	GFP	G	T	A	C	_Seq0000.nd2 -o stitching/well_pten_neurons_r1/raw_flipx_flipy_filtersigma1_inputraw_ashlar.ome.tif.cmd --flip-x --flip-y --filter-sigma 1 --maximum-shift 1000 --no-resample -c 1 --output-channels 1
4.2	ashlar rawinput/cycle00/Well_pten_neurons_r2_ChannelDAPI	GFP	G	T	A	C_Seq0000.nd2 rawinput/cycle01/Well_pten_neurons_r2_ChannelDAPI	GFP	G	T	A	C_Seq0000.nd2 rawinput/cycle02/Well_pten_neurons_r2_ChannelDAPI	GFP	G	T	A	C_Seq0000.nd2 rawinput/cycle03/Well_pten_neurons_r2_ChannelDAPI	GFP	G	T	A	C_Seq0000.nd2 rawinput/cycle04/Well_pten_neurons_r2_ChannelDAPI	GFP	G	T	A	C_Seq0000.nd2 rawinput/cycle05/Well_pten_neurons_r2_ChannelDAPI	GFP	G	T	A	C_Seq0000.nd2 rawinput/cycle06/Well_pten_neurons_r2_ChannelDAPI	GFP	G	T	A	C_Seq0000.nd2 rawinput/cycle07/Well_pten_neurons_r2_ChannelDAPI	GFP	G	T	A	C_Seq0000.nd2 -o stitching/well_pten_neurons_r2/raw_flipx_flipy_filtersigma1_inputraw_ashlar.ome.tif.cmd --flip-x --flip-y --filter-sigma 1 --maximum-shift 1000 --no-resample -c 1 --output-channels 1
